# Supplementary material for: Were climatic forcings the main driver for mid-holocene changes in settlement dynamics on the Varamin Plain (Central Iranian Plateau)?
Source: PLoS One. 2023 Oct 31;18(10):e0290181. doi: 10.1371/journal.pone.0290181 (PMC10617709; doi:10.1371/journal.pone.0290181)
Supplement: S1 Table — (XLSX) [file pone.0290181.s004.xlsx]

## Sheet: Tabelle1
ARCHAEOLOGICAL PERIODS	BCE start	BCE end	BP Start	BP End
Late Neolithic 1	6015	5658	7965	7608
Late Neolithic II	5405	5201	7355	7151
Transit. Chalcolithic 1	5164	4738	7114	6688
Transit. Chalcolithic 2	4738	4320	6688	6270
(Ajor Pazi, Varamin Plain)	?	?	?	?
Early Chalcolithic	4013	3974	5963	5924
Middle Chalcolithic	3974	3716	5924	5666
Late Chalcolithic	3716	3544	5666	5494
Early Bronze (Proto-Elamite)	3544	3000	5494	4950
Middle Bronze	2025	1853	3975	3803
Late Bronze	1853	1633	3803	3583
Iron I	1573	1071	3523	3021
